# Supplementary material for: The efficacy of lyticase and β-glucosidase enzymes on biofilm degradation of Pseudomonas aeruginosa strains with different gene profiles
Source: BMC Microbiol. 2019 Dec 12;19:291. doi: 10.1186/s12866-019-1662-9 (PMC6909625; doi:10.1186/s12866-019-1662-9)
Supplement: Supplementary file 1 — Additional file 1. Supplementary data. [file 12866_2019_1662_MOESM1_ESM.xlsx]

## Sheet: fig. 1
The effects of serial dilutions of enzyme β-glucosidase [0.025, 0.05, 0.1, 0.2, and 0.4 units mL-1] and enzyme lyticase [1.25, 2.5, 5, 10, and 25 units mL-1 on biofilms of P. aeruginosa strain BR1 that were evaluated by CV assay.
		1	2	3	OD	Control OD	SD	3*SD	Odc	2*Odc	4*Odc	3*Odc	od<3*odc	RESULT(2GROUPS)	od<Odc	odc<od<2*odc	2*Odc<od<4*odc	4*Odc<od	Result(4GROUPS)
strain BR-1	No Enzyme treatment	1.074	1.272	1.272	1.206	0.159333	0.014189	0.042567	0.2019	0.4038	0.8076	0.6057	FALSE	P	FALSE	FALSE	FALSE	S	S
β-Glucosidase	0.025 Unit/ml	1.12	1.13	1.2	1.15	0.159333	0.014189	0.042567	0.2019	0.4038	0.8076	0.6057	N	N	FALSE	FALSE	FALSE	S	S
β-Glucosidase	0.05 Unit/ml	0.15	0.17	0.181	0.167	0.159333	0.014189	0.042567	0.2019	0.4038	0.8076	0.6057	N	N	N	W	M	FALSE	N
β-Glucosidase	0.1 Unit/ml	0.149	0.18	0.173	0.167333	0.159333	0.014189	0.042567	0.2019	0.4038	0.8076	0.6057	N	N	N	W	M	FALSE	N
β-Glucosidase	0.2 Unit/ml	0.168	0.146	0.174	0.162667	0.159333	0.014189	0.042567	0.2019	0.4038	0.8076	0.6057	N	N	N	W	M	FALSE	N
β-Glucosidase	0.4 Unit/ml	0.206	0.201	0.2	0.202333	0.159333	0.014189	0.042567	0.2019	0.4038	0.8076	0.6057	N	N	FALSE	W	M	FALSE	N
strain BR-1	No Enzyme treatment	1.482	1.536	1.536	1.518	0.159333	0.014189	0.042567	0.2019	0.4038	0.8076	0.6057	FALSE	P	FALSE	FALSE	FALSE	S	S
Lyticase	1.25 Unit/ml	1.52	1.6	1.35	1.49	0.159333	0.017616	0.052848	0.212181	0.424362	0.848724	0.636543	FALSE	N	FALSE	FALSE	FALSE	S	S
Lyticase	2.5 Unit/ml	0.326	0.35	0.338	0.338	0.159333	0.017616	0.052848	0.212181	0.424362	0.848724	0.636543	N	N	FALSE	W	M	FALSE	W
Lyticase	5 Unit/ml	0.319	0.338	0.367	0.341333	0.159333	0.017616	0.052848	0.212181	0.424362	0.848724	0.636543	N	N	FALSE	W	M	FALSE	W
Lyticase	10 Unit/ml	0.33	0.391	0.425	0.382	0.159333	0.017616	0.052848	0.212181	0.424362	0.848724	0.636543	N	N	FALSE	W	M	FALSE	W
Lyticase	25 Unit/ml	0.315	0.496	0.358	0.389667	0.159333	0.017616	0.052848	0.212181	0.424362	0.848724	0.636543	N	N	FALSE	W	M	FALSE	W
	CONTROL -	0.144	0.172	0.162	0.159333	0.159333	0.0141892	0.042567	0.2019	0.4038	0.8076	0.6057	N	N	N	W	M	FALSE	N
	CONTROL +	1.628	1.016	2.342	1.662	0.159333	0.014189	0.042567	0.2019	0.4038	0.8076	0.6057	FALSE	P	FALSE	FALSE	FALSE	S	S

## Sheet: fig. 2
The effects of selected concentrations of enzymes lyticase (2.5 units mL-1) and β-glucosidase (0.05 units mL-1) against biofilm embedded P. aeruginosa strains with different gene profiles that were determined by CV assay and colony counting technique
		Effect of selected concentration of enzyme lyticase (2.5 units mL-1) on the biofilm of P. aeruginosa strains
			OD (550 nm)		Colony count (CFU/mL)		log CFU/mL		Biofilm mode (CV-assay)
		strain	Before enzyme treatment	After enzyme treatment	Before enzyme treatment	After enzyme treatment	Before enzyme treatment	After enzyme treatment	Before enzyme treatment	After enzyme treatment
		BR1	1.016	0.338	254000000	1650000	8.40483	6.21748	Strong	Weak
		BR2	3.5	0.568667	8750000000	14200000	9.94201	7.15229	Strong	Moderate
		BR3	0.237667	0.124333	1100000	124000	6.04139	5.09342	Weak	Negative
		BR4	3.5	0.175667	8750000000	175000	9.94201	5.24304	Strong	Negative
		BR5	3.24333	0.323667	8100000000	1610000	9.90849	6.20683	Strong	Negative
		BR6	1.32467	0.523	331000000	13000000	8.51983	7.11394	Strong	Moderate
		BR7	0.947333	0.784667	236000000	19600000	8.37291	7.29226	Strong	Moderate
		BR8	0.837	0.775	20900000	19300000	7.32015	7.28556	Moderate	Moderate
		CF1	1.391	0.375	347000000	1870000	8.54033	6.27184	Strong	Weak
		CF2	3.5	0.224667	8750000000	1120000	9.94201	6.04922	Strong	Weak
		CF3	3.29433	0.569667	8230000000	14200000	9.9154	7.15229	Strong	Moderate
		Effect of selected concentration of enzyme β-glucosidase (0.05 units mL-1) on the biofilm of P. aeruginosa strains
			OD (550 nm)		Colony count (CFU/mL)		log CFU/mL		Biofilm mode (CV-assay)
		strain	Before enzyme treatment	After enzyme treatment	Before enzyme treatment	After enzyme treatment	Before enzyme treatment	After enzyme treatment	Before enzyme treatment	After enzyme treatment
		BR1	1.016	0.269	254000000	1340000	8.40483	6.1271	Strong	Weak
		BR2	3.5	0.421	8750000000	10500000	9.94201	7.02119	Strong	Weak
		BR3	0.237667	0.108667	1100000	108000	6.04139	5.03342	Weak	Negative
		BR4	3.5	0.226	8750000000	1130000	9.94201	6.05308	Strong	Weak
		BR5	3.24333	0.187	8100000000	187000	9.90849	5.27184	Strong	Negative
		BR6	1.32467	0.274667	331000000	1370000	8.51983	6.13672	Strong	Weak
		BR7	0.947333	0.729333	236000000	18200000	8.37291	7.26007	Strong	Moderate
		BR8	0.837	0.719	20900000	17900000	7.32015	7.25285	Moderate	Moderate
		CF1	1.391	0.716333	347000000	17900000	8.54033	7.25285	Strong	Moderate
		CF2	3.5	0.203667	8750000000	1010000	9.94201	6.00432	Strong	Negative
		CF3	3.29433	0.406667	8230000000	10100000	9.9154	7.00432	Strong	Weak

## Sheet: fig.5
Influence of the most effective concentration of enzymes lyticase (2.5 units mL-1) and β-glucosidase (0.05 units mL-1) on the viability of the A-549 human lung carcinoma epithelial cell lines and A-431 human epidermoid carcinoma cell lines after 24 h incubation.
	% cell viability
	A-549	A-431
No enzyme	100	100
Lyticase (2.5 units mL-1)	95.46	96.23
β-glucosidase (0.05 units mL-1_	95.91	96.49
